# Supplementary material for: Breast Glandular and Ductal Volume Changes during the Menstrual Cycle: A Study in 48 Breasts Using Ultralow-Frequency Transmitted Ultrasound Tomography/Volography
Source: Tomography. 2024 May 19;10(5):789–805. doi: 10.3390/tomography10050060 (PMC11125938; doi:10.3390/tomography10050060)
Supplement: Supplementary file 1 [file tomography-10-00060-s001.zip]

Archive with 1 entries (1 files):
- tomography-2886238-supplementary.mp4
